# Supplementary material for: Integrative Analysis of Single-Cell and Bulk Sequencing Data Depicting the Expression and Function of P2ry12 in Microglia Post Ischemia–Reperfusion Injury
Source: Int J Mol Sci. 2023 Apr 5;24(7):6772. doi: 10.3390/ijms24076772 (PMC10095011; doi:10.3390/ijms24076772)
Supplement: Supplementary file 1 [file ijms-24-06772-s001.zip]

Archive with 1 entries (1 files):
- ijms-2265212-supplementary.pdf
